# Supplementary material for: Population Structure in Naegleria fowleri as Revealed by Microsatellite Markers
Source: PLoS One. 2016 Apr 1;11(4):e0152434. doi: 10.1371/journal.pone.0152434 (PMC4818093; doi:10.1371/journal.pone.0152434)
Supplement: S1 Table — (XLSX) [file pone.0152434.s002.xlsx]

## Sheet: GeneClass_7pop
2014-09-15 15:03:34
Affectation des individus.
Fichier de référence : C:\Users\BCG\Documents\Microsatellites\Analyse_logiciels\7pop_all-GENECLASS.txt
Titre : 7pop_all
Locus utilisés : NG25 NG42-1 NG42-2 NG69 NG141-3 NG141-5
Critère : Rannala & Mountain (1997)
Algorithme de simulation : Paetkau et al. (2004)
Nombre d'individus simulés : 1000
Lancement du calcul
15/09/2014 15:03:34 - Indice de qualité : 90.38 %
15/09/2014 15:03:34 - Bien classés : 97.9 % (46)
15/09/2014 15:03:34 - Calcul terminé. Durée : 6.739 s
	EA	SP	NZ	WP	RA	CHO	CAT	Nb. de locus	loci used	missing loci
assigned sample	probability	probability	probability	probability	probability	probability	probability
/Kul	0.790	0.016	0.000	0.000	0.000	0.000	0.000	6	NG25 NG42-1 NG42-2 NG69 NG141-3 NG141-5
/Moj	0.155	0.000	0.000	0.000	0.000	0.000	0.000	6	NG25 NG42-1 NG42-2 NG69 NG141-3 NG141-5
/D1	0.809	0.095	0.000	0.000	0.000	0.000	0.000	6	NG25 NG42-1 NG42-2 NG69 NG141-3 NG141-5
/D2	0.423	0.016	0.000	0.000	0.000	0.000	0.000	6	NG25 NG42-1 NG42-2 NG69 NG141-3 NG141-5
/B1	0.285	0.016	0.000	0.000	0.000	0.000	0.000	6	NG25 NG42-1 NG42-2 NG69 NG141-3 NG141-5
/B2	0.242	0.000	0.000	0.000	0.000	0.000	0.000	6	NG25 NG42-1 NG42-2 NG69 NG141-3 NG141-5
/B3	0.248	0.000	0.000	0.000	0.000	0.000	0.000	6	NG25 NG42-1 NG42-2 NG69 NG141-3 NG141-5
/B4	0.236	0.000	0.000	0.000	0.000	0.000	0.000	6	NG25 NG42-1 NG42-2 NG69 NG141-3 NG141-5
/B5	0.241	0.000	0.000	0.000	0.000	0.000	0.000	6	NG25 NG42-1 NG42-2 NG69 NG141-3 NG141-5
/A1	0.792	0.095	0.000	0.000	0.000	0.000	0.000	6	NG25 NG42-1 NG42-2 NG69 NG141-3 NG141-5
/A2	0.526	0.016	0.000	0.000	0.000	0.000	0.000	6	NG25 NG42-1 NG42-2 NG69 NG141-3 NG141-5
/A3	0.524	0.016	0.000	0.000	0.000	0.000	0.000	6	NG25 NG42-1 NG42-2 NG69 NG141-3 NG141-5
/A4	0.535	0.016	0.000	0.000	0.000	0.000	0.000	6	NG25 NG42-1 NG42-2 NG69 NG141-3 NG141-5
/SW1	0.000	0.016	0.000	0.000	0.000	0.000	0.000	6	NG25 NG42-1 NG42-2 NG69 NG141-3 NG141-5
/WM	0.322	0.016	0.000	0.000	0.000	0.000	0.000	6	NG25 NG42-1 NG42-2 NG69 NG141-3 NG141-5
/EPA1911	0.684	0.016	0.000	0.000	0.000	0.000	0.000	6	NG25 NG42-1 NG42-2 NG69 NG141-3 NG141-5
/Lovell	0.356	0.016	0.000	0.000	0.000	0.000	0.000	6	NG25 NG42-1 NG42-2 NG69 NG141-3 NG141-5
/NG060	0.000	0.000	0.000	0.000	0.000	0.000	0.000	6	NG25 NG42-1 NG42-2 NG69 NG141-3 NG141-5
/PA117	0.000	1.000	0.000	0.000	0.000	0.000	0.000	6	NG25 NG42-1 NG42-2 NG69 NG141-3 NG141-5
/Northcott	0.000	1.000	0.000	0.000	0.000	0.000	0.000	6	NG25 NG42-1 NG42-2 NG69 NG141-3 NG141-5
/CA66	0.000	0.649	0.000	0.000	0.000	0.000	0.000	4	NG25 NG42-1 NG141-3 NG141-5	NG42-2 NG69
/MW4U	0.000	1.000	0.000	0.000	0.000	0.000	0.000	6	NG25 NG42-1 NG42-2 NG69 NG141-3 NG141-5
/Mst	0.000	0.000	0.000	0.000	0.000	0.000	0.000	3	NG42-2 NG141-3 NG141-5	NG25 NG42-1 NG69
/PAa	0.000	0.000	1.000	0.000	0.000	0.000	0.000	6	NG25 NG42-1 NG42-2 NG69 NG141-3 NG141-5
/G1	0.000	0.000	0.000	1.000	0.000	0.000	0.000	6	NG25 NG42-1 NG42-2 NG69 NG141-3 NG141-5
/G2	0.000	0.000	0.000	1.000	0.000	0.000	0.000	6	NG25 NG42-1 NG42-2 NG69 NG141-3 NG141-5
/G3	0.000	0.000	0.000	1.000	0.000	0.000	0.000	6	NG25 NG42-1 NG42-2 NG69 NG141-3 NG141-5
/G4	0.000	0.000	0.000	1.000	0.000	0.000	0.000	6	NG25 NG42-1 NG42-2 NG69 NG141-3 NG141-5
/C1	0.000	0.000	0.000	1.000	0.000	0.000	0.000	6	NG25 NG42-1 NG42-2 NG69 NG141-3 NG141-5
/C2	0.000	0.000	0.000	1.000	0.000	0.000	0.000	6	NG25 NG42-1 NG42-2 NG69 NG141-3 NG141-5
/C3	0.000	0.000	0.000	1.000	0.000	0.000	0.000	6	NG25 NG42-1 NG42-2 NG69 NG141-3 NG141-5
/C4	0.000	0.000	0.000	1.000	0.000	0.000	0.000	6	NG25 NG42-1 NG42-2 NG69 NG141-3 NG141-5
/C5	0.000	0.000	0.000	1.000	0.000	0.000	0.000	6	NG25 NG42-1 NG42-2 NG69 NG141-3 NG141-5
/124	0.000	0.000	0.000	1.000	0.000	0.000	0.000	4	NG25 NG42-2 NG69 NG141-3	NG42-1 NG141-5
/Enterprise	0.000	0.000	0.000	1.000	0.000	0.000	0.000	4	NG25 NG42-2 NG69 NG141-3	NG42-1 NG141-5
/PLC2	0.000	0.000	0.000	1.000	0.000	0.000	0.000	6	NG25 NG42-1 NG42-2 NG69 NG141-3 NG141-5
/F1	0.000	0.000	0.000	0.000	1.000	0.000	0.000	6	NG25 NG42-1 NG42-2 NG69 NG141-3 NG141-5
/F2	0.000	0.000	0.000	0.000	1.000	0.000	0.000	6	NG25 NG42-1 NG42-2 NG69 NG141-3 NG141-5
/F3	0.000	0.000	0.000	0.000	1.000	0.000	0.000	6	NG25 NG42-1 NG42-2 NG69 NG141-3 NG141-5
/F4	0.000	0.000	0.000	0.000	1.000	0.000	0.000	6	NG25 NG42-1 NG42-2 NG69 NG141-3 NG141-5
/F5	0.000	0.000	0.000	0.000	1.000	0.000	0.000	6	NG25 NG42-1 NG42-2 NG69 NG141-3 NG141-5
/F6	0.000	0.000	0.000	0.000	1.000	0.000	0.000	6	NG25 NG42-1 NG42-2 NG69 NG141-3 NG141-5
/E2	0.000	0.000	0.000	0.000	0.000	0.726	0.000	6	NG25 NG42-1 NG42-2 NG69 NG141-3 NG141-5
/E3	0.000	0.000	0.000	0.000	0.000	0.724	0.000	6	NG25 NG42-1 NG42-2 NG69 NG141-3 NG141-5
/Na420	0.000	0.000	0.000	0.000	0.000	0.000	0.748	6	NG25 NG42-1 NG42-2 NG69 NG141-3 NG141-5
/E1	0.000	0.000	0.000	0.000	0.000	0.000	0.378	6	NG25 NG42-1 NG42-2 NG69 NG141-3 NG141-5
/JP45E	0.000	0.000	0.000	0.000	0.000	0.000	0.000	6	NG25 NG42-1 NG42-2 NG69 NG141-3 NG141-5
