# Supplementary material for: Population Structure in Naegleria fowleri as Revealed by Microsatellite Markers
Source: PLoS One. 2016 Apr 1;11(4):e0152434. doi: 10.1371/journal.pone.0152434 (PMC4818093; doi:10.1371/journal.pone.0152434)
Supplement: S2 Table — N. fowleri strains examined before this study. (XLSX) [file pone.0152434.s003.xlsx]

## Sheet: Feuil1
ITS variant	Strains	NG42-1				NG42-2					NG141-3											NG141-5
		220	223	225	226	222	225	226	228	252	162	164	167	179	180	183	185	187	197	212	216	153	155	157	159	163
EA	Kul		X				X							X									X
	Moj200		X				X				ND											ND
	B6		X				X			X				X									X
	B7		X				X			X
	D3		X				X							X					X				X
	MCM		X				X							X					X				X
	TY		X				X							X					X				X
	SW2		X				X				X								X				X
SP	NG060		X			ND					ND											ND
	PA117		X			ND					ND											ND
	Northcott		X			ND					ND											ND
	Paa		X		X	ND							X							X					X
	MW4U		X				X														X				X
WP	RTW4	ND					X		X			X			X								X	X
	RPE1	ND					X		X			X			X								X	X
	RC5	ND					X		X			X			X								X	X
	F7	ND					X		X			X							X				X	X
CHO	E4		X				X									X	X						X			X
CAT	Na420c	X	X				X					X				X							X	X
	JP45E		X			X	X					X				X							X

## Sheet: Feuil2
S2 Table. N. fowleri strains examined before this study
ITS variant	Strains	Year of isolation	Year of analysis	NG42-1	NG42-2	NG141-3	NG141-5
EA
	Kul			same profile	same profile	same profile	same profile
	Moj200			same profile	same profile	ND	ND
	B6-7	1995-2004	2006	same profile as B1-5	same profile as B1-5	same profile as B1-5	same profile as B1-5
	D3		2006	same profile as D1-2	same profile as D1-2	same profile as D1-2	same profile as D1-2
	MCM		2006	same profile as Kul	same profile as Kul	same profile as Kul	same profile as Kul
	TY		2006	same profile as WM	same profile as WM	same profile as WM	same profile as WM
	SW2		2006	same profile as SW1	same profile as SW1	same profile as SW1	same profile as SW1
SP
	NG060			same profile	ND	ND	ND
	PA117		2006	same profile	ND	ND	ND
	Northcott			same profile	ND	ND	ND
	NH1/Paa		2006	same profile	ND	same profile	same profile
	MW4U		2006	same profile as MW7U	same profile as MW7U	same profile as MW7U	same profile as MW7U
WP
	RTW4			ND	same profile as G1-4	same profile as G1-4	same profile as G1-4
	RPE1			ND	same profile as G1-4	same profile as G1-4	same profile as G1-4
	RC5			ND	same profile as G1-4	same profile as G1-4	same profile as G1-4
	F7			ND	same profile as G1-4	same profile as G1-4	same profile as G1-4
CHO
	E4			same profile as E1-3	same profile as E1-3	same profile as E1-3	same profile as E1-3
CAT
	Na420c		2006	same profile	same profile	same profile	same profile
	JP45E		2006	same profile	same profile	same profile	same profile
